# Supplementary material for: The Masticatory Activity Interference in Quantitative Estimation of CA1, CA3 and Dentate Gyrus Hippocampal Astrocytes of Aged Murine Models and under Environmental Stimulation
Source: Int J Mol Sci. 2023 Mar 31;24(7):6529. doi: 10.3390/ijms24076529 (PMC10095286; doi:10.3390/ijms24076529)
Supplement: Supplementary file 1 [file ijms-24-06529-s001.zip]

Archive with 1 entries (1 files):
- ijms-2223210-supplementary.pdf
